# Supplementary material for: Enhancement of β-Alanine Biosynthesis in Escherichia coli Based on Multivariate Modular Metabolic Engineering
Source: Biology (Basel). 2021 Oct 9;10(10):1017. doi: 10.3390/biology10101017 (PMC8533518; doi:10.3390/biology10101017)
Supplement: Supplementary file 1 [file biology-10-01017-s001.zip]

Archive with 1 entries (1 files):
- biology-1382320-supplementary.pdf
